# Supplementary material for: The metabolic hormone leptin promotes the function of TFH cells and supports vaccine responses
Source: Nat Commun. 2021 May 24;12:3073. doi: 10.1038/s41467-021-23220-x (PMC8144586; doi:10.1038/s41467-021-23220-x)
Supplement: Supplementary file 3 — Source Data [file 41467_2021_23220_MOESM3_ESM.zip]

Archive with 3 entries (2 files):
- Source Data/
- Source Data/Source Data_Statistics.xlsx
- Source Data/Source data_Western blot and PCR raw gels.pptx
