# Supplementary material for: The metabolic hormone leptin promotes the function of TFH cells and supports vaccine responses
Source: Nat Commun. 2021 May 24;12:3073. doi: 10.1038/s41467-021-23220-x (PMC8144586; doi:10.1038/s41467-021-23220-x)
Supplement: Supplementary file 3 — Source Data [file 41467_2021_23220_MOESM3_ESM.zip › Source Data/Source Data_Statistics.xlsx]

## Sheet: Fig 1
(b) Leptin levels in responders/non-responders in young adults with flu vaccine			(c) Non/responders in low/sufficient subjects				(e) Leptin levels in non/responders in elderly cohorts with flu vaccine			(f) Non/responders in low/sufficient subjects				(h) Leptin levels in non/responders in young cohorts with flu vaccine			(i) Non/responders in low/sufficient subjects
Non-responder	Responder		Low leptin	Responder	78.9474		Non-responder	Responder		Low leptin	Responder	47.6191		Non-responder	Responder		Low leptin	Responder	20
4.22727	11.4091			Non-responder	21.0526		12.852	16.706			Non-responder	52.3809		5.39167	41.725			Non-responder	80
2.13636	11.1818		Sufficient leptin	Responder	98.2456		7.152	15.117		Sufficient leptin	Responder	93.5484		8.99167	18.6417		Sufficient leptin	Responder	76.4706
3.04545	2.97727			Non-responder	1.75439		10.855	16.485			Non-responder	6.45161		1.15	25.4833			Non-responder	23.5294
10.2	11.2955						6.788	16.489						2.20833	35.8833
4.2	16.9546						8.21	8.379						0.261454	1.40833
	6.88636						39.643	8.8						4.13333	7.71667
	17.6818						8.753	36.94						1.47429	8.74167
	6.70455						4.03	15.241						11.2167	12.1167
	3.81818						3.307	10.139							4.65833
	18.1136						8.191	24.34							20.5917
	38.5909						7.806	7.208							6.80833
	9.13636						7.998	13.669							32.3917
	5.77273						36.998	32.898							28.325
	7.31818						2.47	5.561							13.3167
	26.9091						4.444	42.113
	12.25							12.607
	21.0455							12.867
	4.68182							32.359
	6.75							13.611
	6.25							10.494
	31.1818							42.949
	21.5909							9.227
	1.40909							26.418
	4.86364							10.567
	41.2955							25.571
	1.63636							12.219
	1.04545							28.847
	11.1364							7.06
	4.34091							58.868
	64.6364							29.16
	9.61364							35.064
	1.77273							10.114
	7.95455							20.579
	10.1818							12.576
	9.15909							13.367
	1.20455							15.442
	20.5227							32.914
	26.5							13.126
	8.5							10.358
	1.4							12.033
	72.9							79.116
	3.4							49.451
	14.9							36.018
	22.4							21.19
	20.6							18.575
	10.2							12.307
	12.4							9.591
	10.5							13.202
	1							28.02
	5							2.378
	20.4							83.586
	24.6							16.938
	5.4							4.853
	17							91.881
	25.1							15.577
	1.2							5.375
	9.7							52.801
	11.2							26.455
	17.3							10.038
	48.6							29.342
	7.4							15.71
	13.7							2.825
	22.6							18.556
	3.2							13.219
	31.3							44.371
	9.2							38.694
	49							8.812
	16.3							5.536
	4.8
	22.5
	5.5

## Sheet: Fig 2
(a) Leptin levels in high/low cTfh in young cohorts with flu vaccine			(b) Non/responders in low/sufficient subjects				(c) Human Tfh genes q-PCR				(d) IL-21 ratio (%)							(f) CXCR5+PD-1+ ratio (%)	IL-12			IL-23			TGF-b			IL-12+TGF-b			IL-23+TGF-b			IL-12+IL-23+TGF-b
Nonresponder	Responder		Low leptin	Responder	63.1579		PDCD1	nil	Leptin		Leptin (ng/ml)	0	100	200	400	800		Leptin (ng/ml)	0	200	400	0	200	400	0	200	400	0	200	400	0	200	400	0	200	400
11.4091	11.1818			Non-responder	36.8421			0.971586	2.48836		IL-21+ (%)	6	11.4	19.9	33.3	45.4		CXCR5+PD-1+ (%)	18.3	30.6	32	15.9	24.3	28.3	18.3	29.1	34.7	24.8	37.7	46.5	27	32.3	37.5	28.3	37.5	46.3
2.97727	6.88636		Sufficient leptin	Responder	85.9649			0.557677	2.09595			4.2	15.8	22.7	28.8	46.4			16.9667	25.3	25.3	12.65	23	23.1	16.1	21.9	24.5	24.3	34.8	39.5	21.2	40	43.7	27.1	34.7	46.2
11.2955	17.6818			Non-responder	14.0351			1.77696	3.47239			4.3	16	18.9	34.4	52.1			11.6	25.7	21.6	14.1	21.1	21.8	15.4	27.4	28.5	20.7	29.4	40.9	21.4	33.5	43.1	22.5	37.4	45
16.9546	6.70455							0.825853	2.33561			5.5	23	19.7	39.7	55
3.81818	18.1136							1.21087	7.11045			4.43	15.7	25.3	34.4	58.6
4.22727	5.77273							0.535819	1.78501
38.5909	7.31818							1.86619	11.3475		(e) CXCR5+PD-1+ Tfh cell ratio (%)
9.13636	26.9091										Leptin (ng/ml)	0	100	200	400	800		(g) IL-21 ratio (%)	IL-12			IL-23			TGF-b			IL-12+TGF-b			IL-23+TGF-b			IL-12+IL-23+TGF-b
2.13636	12.25						CXCR5	nil	Leptin		CXCR5+PD-1+ (%)	7.97	11	16.3	16.2	18.8		Leptin (ng/ml)	0	200	400	0	200	400	0	200	400	0	200	400	0	200	400	0	200	400
6.25	21.0455							1.14301	1.80291			11.8	14.2	19.2	15.2	20.4		IL-21+ (%)	16.7	31.5	37.3	5.42	16.6	19.1	1.84	3.82	6.92	2.88	9.06	10.4	1.81	9.01	9.98	4.82	9.57	14.7
1.40909	4.68182							0.709298	1.6225			7.28	12.1	11.9	14.8	18.8			16.9	28.8	31.2	8.54	19.7	23.7	1.52	5.28	6.11	3.26	11	12.6	1.54	11.5	11.3	4.19	11.6	16.6
4.34091	6.75							1.23303	1.83619			11.7	14.3	13	15.4	16.4			9.11	27.1	30.6	8.1	19.1	24.4	1.86	6.97	9.03	3.21	9.83	16.3	2.43	7.88	13.8	3.85	9.52	19.4
7.95455	31.1818							0.953888	1.8814			10	15.1	14.6	15.5	17.1
4.2	21.5909							1.04834	1.78234
9.2	3.04545							1.10512	3.84987
	4.86364							0.904879	1.81046
	41.2955
	1.63636						BCL6	nil	Leptin
	1.04545							0.785108	1.76903
	11.1364							1.0563	1.9946
	64.6364							1.19422	1.55294
	9.61364							0.973199	3.7556
	1.77273							1.02754	5.48486
	10.1818							0.953065	2.40478
	9.15909							1.04925	2.26239
	1.20455
	20.5227						IL21	nil	Leptin
	26.5							0.928615	2.64385
	8.5							1.26886	1.77019
	1.4							1.03977	1.62328
	72.9							0.938886	4.1163
	3.4							1.0651	3.355
	14.9							1.03479	4.72092
	22.4							0.966379	1.69752
	20.6
	10.2						ICOS	nil	Leptin
	12.4							0.672643	1.52571
	10.2							1.13901	2.07352
	10.5							1.30497	1.87892
	1							1.07933	1.20391
	5							0.926498	4.21713
	20.4							1.05184	1.46078
	24.6							0.950711	1.15587
	5.4
	17						CD40L	nil	Leptin
	25.1							1.18834	1.17747
	1.2							0.734133	1.07158
	9.7							1.13746	1.05185
	11.2							1.24526	1.48172
	17.3							0.803644	0.978378
	48.6							1.05117	1.00214
	7.4							1.01858	1.65711
	13.7
	22.6
	3.2
	31.3
	49
	16.3
	4.8
	22.5
	5.5

## Sheet: Fig 3
(a) Np mRNA (fold change)			(b) Serum H1N1 specific antibody titters												(d) CD4+CXCR5+Bcl6+ ratio (%)			(e) B220+GL-7+Fas+ GC B cells ratio (%)			(f) B220-CD138+/high ASCs ratio (%)			(g) ELISPOT data
WT	db/db			WT					db/db						WT	db/db		WT	db/db		WT	db/db		WT	db/db
1	7.9711		IgG1	0.717	0.586	0.785	0.635	0.977	0.551	0.587	0.484	0.344	0.48		30.3	18.4		4.32	2.32		1.28	0.51		760	395
1.3034	4.90405		IgG2b	0.527	0.582	0.557	0.577	0.604	0.341	0.42	0.421	0.362	0.41		37.4	20.8		7.22	2.15		1.59	0.93		958	549
1.6112	9.61959		IgG2c	0.689	0.654	0.534	0.713	0.708	0.184	0.273	0.596	0.587	0.299		25.3	24.7		3.09	2.64		0.99	0.32		706	417
1.15	6.4		IgG3	0.685	0.57	0.482	0.327	0.459	0.327	0.235	0.319	0.322	0.337		29.8	20.7		5.09	3.44		2.18	1.05		898	516
1.3	7.7														29.2	28.6		4.06	2.37		0.49	0.85		830	504
			(c) BALF H1N1 specific antibody titters
				WT					db/db
			IgG1	0.525	0.45	0.649	0.689	0.601	0.247	0.418	0.323	0.294	0.391
			IgG2b	0.457	0.555	0.535	0.505	0.585	0.359	0.358	0.266	0.383	0.292
			IgG2c	0.52	0.658	0.598	0.564	0.664	0.488	0.448	0.251	0.374	0.416563
			IgG3	0.603	0.645	0.595	0.559	0.62	0.219	0.27	0.314	0.378	0.227

## Sheet: Fig 4
(a) CD4+Foxp3-CD44high effector cells (%)			Treg/CD4+ T cells (%)			(b) TFH/CD44 (%)			TFH (103/million)			(c) IL-21+/CD4 (%)			IL-21 (GMFI)			(d) GL-7+Fas+ GC B cells (%)			GC B cell number (104/million)			(e) CD138+TACI+ (%)			ASC number (104/million)			(f) H1N1 specific antibody titters
CD4-Cre:LepR+/+	CD4-Cre:LepRfl/fl		CD4-Cre:LepR+/+	CD4-Cre:LepRfl/fl		CD4-Cre:LepR+/+	CD4-Cre:LepRfl/fl		CD4-Cre:LepR+/+	CD4-Cre:LepRfl/fl		CD4-Cre:LepR+/+	CD4-Cre:LepRfl/fl		CD4-Cre:LepR+/+	CD4-Cre:LepRfl/fl		CD4-Cre:LepR+/+	CD4-Cre:LepRfl/fl		CD4-Cre:LepR+/+	CD4-Cre:LepRfl/fl		CD4-Cre:LepR+/+	CD4-Cre:LepRfl/fl		CD4-Cre:LepR+/+	CD4-Cre:LepRfl/fl			CD4-Cre:LepR+/+							CD4-Cre:LepRfl/fl
10	10		12.1	8.46		17.7	16.3		2	1.6		0.86	0.4		105	85.61		8.45	9.23		0.50375	0.336721		1.07	0.9		1.66625	1.26656		IgG1	0.782	1.146	0.585	0.755857	0.517	0.815	0.99	0.362	0.393	0.575	0.487	0.606	0.550429	0.665
17	4		14.8	3.7		30.1	0.72		8	0.0325		1.31	0.16		113	99.9		12.6	6.44		3.59086	0.021071		10.7	0.07		8.52286	0.012429		IgG2b	0.832	0.845	0.663	0.637	0.54	0.464	0.663	0.324	0.336	0.399	0.372	0.499	0.558	0.54
18	12		12.2	12.2		24.4	22.3		7.5	4.7		0.79	0.75		103	98.9		14.4	10.1		4.7627	1.548		6.19	1.09		5.65054	1.38875		IgG2c	1.457	1.234	1.455	1.583	1.291	1.261	1.716	1.287	1.318	1.006	1.237	1.065	1.05	0.815
23	18		14.6	14.3		17.3	23.8		6.6	7.2		1.31	0.84		107	91.9		5.88	7.71		1.56432	1.97556		9.5	4.2		6.30676	3.37889
17	13		13.4	7.74		11	3.99		2.1	1.9		0.86	0.19		91.3	54.6		13.2	2.93		4.8397	3.52895		3.72	3.34		2.96182	3.95105
13	16		17.1	13.9		11.49	11.8		2.2	3.6		0.61	1.03		81.4	92.1		4.75	3.84		1.07143	0.975652		3.76	5.64		3.24191	4.78087
11	8		12.9	5.84		31.9	13.8		10.7	1.1		0.85	0.43		89.1	81.2		10.5	4.43		1.4165	0.267101		4.55	0.2		1.428	0.467246
6	15		12.3	18.2		28.1	17.7		7	6.2		0.69	0.57		106.4	78.3		16.6	8.69		4.04769	3.38786		3.03	0.77		3.28179	1.43857
19			11.7			23.4			6			0.43			89.1			8.16			2.01192			2.85			2.71385
13			13.7			25.2			8.1			1.92			139			18.6			3.91692			9.84			7.25231
9			14.9			21.7			4.7			1.8			184			13.4			2.10461			5			5.45692

## Sheet: Fig 5
	(a) IgG1 titters					(b) IL-21 ELISA (pg/mL)					(d) ChIP assay					(f) RLA (fold change)				(g) CD44+IL-21+ (%)
	db/db TFH				Leptin (ng/ml)	0	100	200		Leptin (ng/ml)	0	100	200		Leptin (ng/ml)	0	100	200			CD4-Cre:Stat3+/+			CD4-Cre:Stat3fl/fl
IL-21 (ng/ml)	0	10	WT TFH		IL-21 (pg/ml)	649.492	1029.75	2098		Relative Stat3 binding enrichment	0.90124	3.87906	4.05701		RLA (fold change)	1.00149	1.84366	1.61735		nil	3.45	3.82	3.87	1.98	1.29	1.71
IgG1	0.1773	0.2329	0.3845			369.338	1021.59	1080.47			1.10384	2.9654	3.4391			1.02149	1.98697	1.57294		Leptin (200ng/ml)	6.21	7.02	4.92	1.63	1.55	2.01
	0.0966	0.1255	0.2934			577.788	790.854	991.35			0.994922	3.2	3.5			0.977014	1.58637	1.48245
	0.0961	0.3881	0.3979			732.978	1334.85	912.1
	0.1263	0.3464	0.3715
		0.0504995

## Sheet: Fig 6
(a) Mouse Tfh gene q-PCR				(b) CXCR5+PD-1+ Tfh ratio (%)							(f) Stat3 or mTOR inhibition PD-1+Bcl6+ (%)					(g) CD4-Cre:Stat3fl/fl PD-1+Bcl6+ (%)			(h) CD4-Cre:Rictorfl/fl PD-1+Bcl6+ (%)
	Cxcr5			Percentag (%)			CXCR5 (GMFI)				PD-1+Bcl6+ (%)					PD-1+Bcl6+ (%)			PD-1+Bcl6+ (%)
	nil	Leptin		nil	leptin		nil	leptin		Treatment	0	200	200+S	200+R		nil	Leptin		nil	Leptin
	0.922	2.106		7.38	7.37		1285	1272		PD-1+Bcl6+ (%)	13.1	20	13.4	10.9		4.51	6.99		9.95	13
	1.139	1.688		6.08	8.89		1327	1397			15	19.6	15.4	7.91		6.39	5.06		14	16
	0.96	1.934		4.03	8.57		1194	1384			15.1	19.1	7.27	6.06		7.31	5.33		13.4	16
	1.079	1.56		2.64	11		1102	1377			13.1	18	8.32	13.6		5.12	4.78		8.73	12.6
	0.942	1.498		3.51	8.33		1139	1400			16.2	22.8	10.4	6.9		8.15	5.07		11.9	10.4
								0.0242595
	Bcl6
	nil	Leptin
	1.20334	2.8797
	0.830909	3.8141
	1	3.2648
	1.085	2.8601
	1.06479	3.0735
	Il21
	nil	Leptin
	0.973954	2.04422
	1.01482	2.48248
	1.06978	1.77691
	1.08537	2.03523
	1.01482	1.90293
	Icos
	nil	Leptin
	1.02836	1.94458
	1.11153	1.7686
	0.881421	1.57186
	0.969355	1.25544
	1.06479	1.49125
	Cd40l
	nil	Leptin
	1.09126	3.12365
	1.00711	2.41158
	0.840229	2.20536
	0.947445	3.96703
	1.06514	2.45229

## Sheet: Fig 7
(b) Srurval curve					(c) Serum H1N1-specific titters				(c) BALF H1N1-specific titters				(d) GC B cell ratio (%)				(e) ASCs ratio (%)				(f) TFH cell ratio (%)
Days	Fed	Fast+PBS	Fast+Leptin		IgG1				IgG1				GC B cell (%)				ASCs (%)				Fed	Fast+PBS	Fast+Leptin
5	1				Fed	Fast+PBS	Fast+Leptin		Fed	Fast+PBS	Fast+Leptin		Fed	Fast+PBS	Fast+Leptin		Fed	Fast+PBS	Fast+Leptin		15.5	11.5	13.9
6	1				0.432	0.32	0.416		0.4212	0.3483	0.3105		5.5	2.24	2.49		1.01	0.65	0.8		25	21.1	25.1
6	1				0.597	0.302	0.458		0.3861	0.4806	0.7479		2.65	1.88	5.6		1.31	1.53	1.9		26.6	20.3	27.2
7	1				0.591	0.314	0.5		0.3969	0.3429	0.4779		3.71	3.96	4.43		1.84	1.1	1.41		21.3	22.1	21.6
7	1				0.48	0.323	0.582		0.7587	0.2511	0.5157		3.23	2.35	5.77		1.67	1.53	1.7		24.3	16.5	24.3
14	0				0.532	0.52	0.551		0.5967	0.2457	0.6642		4.52	3.24	4.35		0.94	0.55	1.79		33.5	28.1	28.3
14	0				0.462	0.41	0.61		0.5103	0.3996	0.7776		3.16	3.59	4.27		1	0.44	1.73		20.6	15.5	29.2
14	0				0.532	0.454	0.426		0.5567	0.4941	0.3861		3.42	2.43	2.98		0.76	0.68	1.93
14	0
14	0				IgG2b				IgG2b
14	0				Fed	Fast+PBS	Fast+Leptin		Fed	Fast+PBS	Fast+Leptin
14	0				0.505	0.285	0.37		0.2565	0.297	0.459
14	0				0.22	0.275	0.25		0.3195	0.2385	0.369
14	0				0.28	0.24	0.48		0.4905	0.4095	0.27
14	0				0.435	0.24	0.245		0.459	0.2475	0.4365
14	0				0.265	0.175	0.405		0.324	0.34	0.396
14	0				0.555	0.27	0.305		0.3555	0.2835	0.2925
14	0				0.36	0.24	0.34		0.3654	0.34	0.369
4			1
5			1		IgG2c				IgG2c
5			1		Fed	Fast+PBS	Fast+Leptin		Fed	Fast+PBS	Fast+Leptin
5			1		0.29	0.24	0.25		0.24	0.27	0.3675
6			1		0.37	0.11	0.2		0.3825	0.21	0.2325
6			1		0.21	0.22	0.18		0.255	0.135	0.27
7			1		0.28	0.16	0.36		0.2925	0.135	0.2625
14			0		0.23	0.14	0.36		0.2175	0.2775	0.2175
14			0		0.27	0.23	0.3		0.3675	0.2025	0.225
14			0		0.23	0.23	0.29		0.27375	0.195	0.2175
14			0
14			0
14			0
14			0
14			0
14			0
14			0
14			0
14			0
4		1
5		1
5		1
5		1
6		1
6		1
6		1
6		1
7		1
7		1
7		1
14		0
14		0
14		0
14		0
14		0
14		0
14		0

## Sheet: Fig S1
(a) TFH fold change with H1N1 titter change				(b) TFH fold change with H3N2 titter change			(c) TFH fold change with strain B titter change
	TFH	H1N1		TFH	H3N2		TFH	Strain B
	0.674249	16		0.674249	2		0.674249	32
	1.59015	2		1.59015	16		1.59015	2
	0.976988	1		0.976988	4		0.976988	8
	0.937337	2		0.937337	2		0.937337	2
	0.364793	2		0.364793	16		0.364793	8
	1.40274	2		1.40274	4		1.40274	4
	2.41352	4		2.41352	64		2.41352	4
	3.5404	2		3.5404	2		3.5404	2
	0.314286	1		0.314286	1		0.314286	4
	0.101891	1		0.101891	1		0.101891	1
	4.33265	4		4.33265	2		4.33265	4
	0.298615	1		0.298615	2		0.298615	32
	0.18233	1		0.18233	2		0.18233	1
	1.69663	1		1.69663	4		1.69663	0.5
	1.97343	4		1.97343	32		1.97343	2.5
	1.57987	2		1.57987	2		1.57987	5
	0.737077	1		0.737077	1		0.737077	0.75
	1.53065	2		1.53065	1		1.53065	1.5
	2.17064	2		2.17064	2		2.17064	3
	1.4773	2		1.4773	4		1.4773	9
	6.7938	4		6.7938	1		6.7938	4.5
	0.669981	4		0.669981	16		0.669981	24
	1.37756	1		1.37756	2		1.37756	2
	1.15041	2		1.15041	4		1.15041	1.5
	1.20471	1		1.20471	1		1.20471	1
	0.804512	1		0.804512	8		0.804512	1
	1.29245	2		1.29245	2		1.29245	1
	1.04447	2		1.04447	2		1.04447	1.5
	1.2744	2		1.2744	2		1.2744	2.5
	11.6453	8		11.6453	16		11.6453	68
	1.33966	8		1.33966	1		1.33966	1.5
	0.658061	2		0.658061	1		0.658061	1
	2.78771	2		2.78771	32		2.78771	20
	1.90842	4		1.90842	8		1.90842	3
	1.0156	2		1.0156	2		1.0156	18
	0.682538	4		0.682538	64		0.682538	40
	1.4178	2		1.4178	1		1.4178	4.5
	1.10926	2		1.10926	2		1.10926	3
	1.89014	2		1.89014	2		1.89014	2.5
	1.36861	1		1.36861	4		1.36861	2
	1.09331	5.27574		1.09331	3.09361		1.09331	5.57744
	3.3758	4.54674		3.3758	5.05852		3.3758	10.4716
	2.55627	61.8102		2.55627	3.75667		2.55627	6.91981
	2.85714	3.97402		2.85714	5.31431		2.85714	6.41429
	1.60318	7.44604		1.60318	18.9808		1.60318	2.53788
	2.68321	3.48097		2.68321	7.50924		2.68321	23.2142
	4.20548	3.83227		4.20548	9.19904		4.20548	1.54708
	1.81286	14.7438		1.81286	8.19493		1.81286	9.97543
	2.82836	4.95847		2.82836	1.77518		2.82836	48.4732
	1.53846	5.17806		1.53846	13.2629		1.53846	3.49403
	1.35294	1.13628		1.35294	1.21269		1.35294	1.24135
	2.3622	14.7438		2.3622	4.26934		2.3622	7.99366
	4.38122	11.5099		4.38122	3.92794		4.38122	5.30269
	3.13514	3.5732		3.13514	15.8625		3.13514	5.01691
	5.0625	6.25474		5.0625	7.50693		5.0625	8.28726
	2.25862	5.04098		2.25862	1.94201		2.25862	20.2557
	0.865052	0.984669		0.865052	1		0.865052	0.914469
	1.32618	2.40184		1.32618	0.125		1.32618	1.98144
	2.19444	4.17857		2.19444	2		2.19444	19.4243
	4.69863	8.35264		4.69863	32		4.69863	1.8716
	2.55417	14.6701		2.55417	2		2.55417	9.9551
	1.10256	1.57069		1.10256	1		1.10256	4.12086
	1.75273	1.46366		1.75273	4		1.75273	1.17265
	1.62338	2.31372		1.62338	8		1.62338	5.56028
	1.91954	1.34023		1.91954	8		1.91954	3.55487
	6.75926	19.0803		6.75926	2		6.75926	31.9431
	1.92222	2.51255		1.92222	4		1.92222	2.00466
	4.96774	1.03812		4.96774	32		4.96774	14.2597
	1.22115	1.51814		1.22115	4		1.22115	3.37815
	1.79863	2.0508		1.79863	2		1.79863	2.08792
	0.945736	1.74991		0.945736	8		0.945736	1.7213
	2.5122	6.79012		2.5122	32		2.5122	4.41606
	1.79888	2.44588		1.79888	1		1.79888	11.066
	1.17623	7.61011		1.17623	1		1.17623	3.3629
	1.73276	4.67281		1.73276	0.5		1.73276	7.3003
	4.03846	9.69967		4.03846	8		4.03846	9.16582

## Sheet: Fig S2
(a) Leptin human IL4 and IL17 q-PCR						(b) Leptin mouse IL-4 and IL-17 q-PCR
IL4			IL17			Il4			Il17
nil	Leptin		nil	Leptin		nil	Leptin		nil	Leptin
0.777325	0.640411		0.864596	1.8115		0.907681	0.549093		0.829772	2.45862
1.07605	0.603206		1.06563	1.27566		0.511302	0.408807		1.04623	1.98216
1.1721	0.707615		1.07947	1.22495		1.10477	0.279574		1.15126	3.17129
1.03781	0.652842		1.02382	1.50724		1.23152	0.79098		1.00909	1.84192
1.02585	0.749857		0.972232	1.4993		1.58599	0.160353		0.990107	1.67389

## Sheet: Fig S3
(f) Leprb q-PCR
	Fresh isolated					Anti-CD3/CD28					Anti-CD3/CD28+leptin
Naive	0.998209	1.00232	0.999476		Naive	2.21635	6.65323	3.85479		Naive	5.80439	8.43703	5.90439
TFH	1.51094	0.66036	0.828703		TFH	2.61306	3.76443	3.08875		TFH	5.47127	5.73435	5.40281

[truncated: 8 more sheets: Fig S4, Fig S5, Fig S6 , Fig S7, Fig S8, Fig S9, Fig S10, Fig S11]
